# Supplementary material for: ﻿Redescription of Malacosarcusmacrostoma (Günther, 1878) from the abyssal zone off Taiwan, northwestern Pacific Ocean (Beryciformes, Stephanoberycoidei, Stephanoberycidae)
Source: Zookeys. 2024 Dec 9;1220:93–104. doi: 10.3897/zookeys.1220.126580 (PMC11650148; doi:10.3897/zookeys.1220.126580)
Supplement: XML Treatment for Malacosarcus macrostoma [file zookeys.1220.126580-treatment1.xml]

<!DOCTYPE tp:taxon-treatment
  PUBLIC "-//TaxonX//DTD Taxonomic Treatment Publishing DTD v0 20100105//EN" "tax-treatment-NSO.dtd">
<tp:taxon-treatment xmlns:tp="http://www.plazi.org/taxpub"><tp:treatment-meta><kwd-group><label>Taxon classification</label><kwd>
              <named-content content-type="kingdom">Animalia</named-content>
            </kwd><kwd>
              <named-content content-type="order">Stephanoberyciformes</named-content>
            </kwd><kwd>
              <named-content content-type="family">Stephanoberycidae</named-content>
            </kwd></kwd-group><mixed-citation publication-type="journal"><person-group><name><surname>Su</surname><given-names>Yo</given-names></name><name><surname>Lee</surname><given-names>Mao-Ying</given-names></name><name><surname>Ho</surname><given-names>Hsuan-Ching</given-names></name></person-group><article-title>﻿Redescription of <italic><tp:taxon-name><tp:taxon-name-part taxon-name-part-type="genus" reg="Malacosarcus">Malacosarcus</tp:taxon-name-part><tp:taxon-name-part taxon-name-part-type="species" reg="macrostoma">macrostoma</tp:taxon-name-part></tp:taxon-name></italic> (Günther, 1878) from the abyssal zone off Taiwan, northwestern Pacific Ocean (<tp:taxon-name><tp:taxon-name-part taxon-name-part-type="order">Beryciformes</tp:taxon-name-part></tp:taxon-name>, <tp:taxon-name><tp:taxon-name-part taxon-name-part-type="suborder">Stephanoberycoidei</tp:taxon-name-part></tp:taxon-name>, <tp:taxon-name><tp:taxon-name-part taxon-name-part-type="family">Stephanoberycidae</tp:taxon-name-part></tp:taxon-name>)</article-title><source>Zookeys</source><day>09</day><month>12</month><year>2024</year><volume>1220</volume><fpage>93</fpage><lpage>104</lpage><pub-id pub-id-type="doi">10.3897/zookeys.1220.126580</pub-id></mixed-citation></tp:treatment-meta><tp:nomenclature><label>﻿</label><tp:taxon-name>
            <object-id xmlns:xlink="http://www.w3.org/1999/xlink" content-type="arpha" xlink:type="simple">3B41D9A4-8732-5FC8-A1E6-8EB245E95708</object-id>
            <tp:taxon-name-part taxon-name-part-type="genus" reg="Malacosarcus">Malacosarcus</tp:taxon-name-part>
            <tp:taxon-name-part taxon-name-part-type="species" reg="macrostoma">macrostoma</tp:taxon-name-part>
          </tp:taxon-name><tp:taxon-authority>(Günther, 1878)</tp:taxon-authority><xref ref-type="fig" rid="F1">Figs 1</xref><xref ref-type="fig" rid="F2">, 2</xref><xref ref-type="fig" rid="F3">, 3</xref><xref ref-type="table" rid="T1">, Tables 1</xref><xref ref-type="table" rid="T2">, 2 English name: Large-mouth pricklefish Chinese name: 大口軟冠鯛</xref><tp:nomenclature-citation-list><tp:nomenclature-citation><tp:taxon-name>
                <tp:taxon-name-part taxon-name-part-type="genus" reg="Scopelus">Scopelus</tp:taxon-name-part>
                <tp:taxon-name-part taxon-name-part-type="species" reg="macrostoma">macrostoma</tp:taxon-name-part>
              </tp:taxon-name><comment>Günther, 1878: 186 (type locality: Mid Pacific, <named-content xmlns:xlink="http://www.w3.org/1999/xlink" content-type="dwc:verbatimCoordinates" xlink:type="simple"><named-content content-type="geo-json" specific-use="{&#34;type&#34;:&#34;Point&#34;,&#34;coordinates&#34;:[-154.566667,-0.550000]}" id="NCID0ELIAC" xlink:type="simple">0°33'S, 154°34'W</named-content></named-content>, depth 2,425 fathoms (4,435 m). Holotype: BMNH 1887.12.7.11).</comment></tp:nomenclature-citation><tp:nomenclature-citation><tp:taxon-name>
                <tp:taxon-name-part taxon-name-part-type="genus" reg="Malacosarcus">Malacosarcus</tp:taxon-name-part>
                <tp:taxon-name-part taxon-name-part-type="species" reg="macrostoma">macrostoma</tp:taxon-name-part>
              </tp:taxon-name><comment>: <xref ref-type="bibr" rid="B12">Günther 1887</xref>: 30 (new genus and new combination). <xref ref-type="bibr" rid="B9">Goode and Bean 1896</xref>: 182 (in part). <xref ref-type="bibr" rid="B10">Grey 1956</xref>: 191 (listed). <xref ref-type="bibr" rid="B4">Ebeling and Weed 1973</xref>: 416 (in part). <xref ref-type="bibr" rid="B16">Kotlyar 1996</xref>: 261 (in part). <xref ref-type="bibr" rid="B17">Kotlyar 2004</xref>: 2 (listed). <xref ref-type="bibr" rid="B21">Merrett and Moore 2005</xref>: 1708 (in part, compared to the new genus and species described). <xref ref-type="bibr" rid="B26">Mundy 2005</xref>: 301 (listed, Hawaiian Islands). <xref ref-type="bibr" rid="B27">Nonaka et al. 2021</xref>: 153, fig. 9B (in part, larval record from the Hawaiian Islands).</comment></tp:nomenclature-citation><tp:nomenclature-citation><tp:taxon-name>
                <tp:taxon-name-part taxon-name-part-type="family">Stephanoberycidae</tp:taxon-name-part>
              </tp:taxon-name><comment>sp.: <xref ref-type="bibr" rid="B2">Boehlert and Mundy 1992</xref>: 83, fig. 4 (larval record from Hancock Seamount, Hawaiian Islands).</comment></tp:nomenclature-citation></tp:nomenclature-citation-list></tp:nomenclature><tp:treatment-sec sec-type="material" id="SECID0EOKAC"><title>Specimens examined.</title><p>Taiwan • <named-content xmlns:xlink="http://www.w3.org/1999/xlink" content-type="dwc:institutional_code" xlink:title="Biodiversity Research Center, Academia Sinica, Taiwan" xlink:href="http://grbio.org/institution/academia-sinica-institute-zoology-ichthyology-collection" xlink:type="simple">ASIZP</named-content> 73637, 65.5 mm <abbrev xmlns:xlink="http://www.w3.org/1999/xlink" xlink:title="standard length" id="ABBRID0EZKAC" xlink:type="simple">SL</abbrev>, off southeastern Taiwan, Philippine Sea, <named-content xmlns:xlink="http://www.w3.org/1999/xlink" content-type="dwc:verbatimCoordinates" xlink:type="simple"><named-content content-type="geo-json" specific-use="{&#34;type&#34;:&#34;Point&#34;,&#34;coordinates&#34;:[121.168597,22.060600]}" id="NCID0EALAC" xlink:type="simple">22°3'38.16"N, 121°10'6.95"E</named-content></named-content>, R/V Ocean Researcher I, sta. CP 413, beam trawl, depth 4,412–4,458 m, 12 Jun. 2008; <named-content xmlns:xlink="http://www.w3.org/1999/xlink" content-type="dwc:institutional_code" xlink:title="Biodiversity Research Center, Academia Sinica, Taiwan" xlink:href="http://grbio.org/institution/academia-sinica-institute-zoology-ichthyology-collection" xlink:type="simple">ASIZP</named-content> 73644, 55.7 mm <abbrev xmlns:xlink="http://www.w3.org/1999/xlink" xlink:title="standard length" id="ABBRID0EKLAC" xlink:type="simple">SL</abbrev>, off southeastern Taiwan, Philippine Sea, <named-content xmlns:xlink="http://www.w3.org/1999/xlink" content-type="dwc:verbatimCoordinates" xlink:type="simple"><named-content content-type="geo-json" specific-use="{&#34;type&#34;:&#34;Point&#34;,&#34;coordinates&#34;:[122.093297,22.125597]}" id="NCID0ERLAC" xlink:type="simple">22°7'32.15"N, 122°5'35.87"E</named-content></named-content>, R/V Ocean Researcher I, sta. CP 415, beam trawl, depth 4,806–4,813 m, 14 Jun. 2008; <named-content xmlns:xlink="http://www.w3.org/1999/xlink" content-type="dwc:institutional_code" xlink:title="Biodiversity Research Center, Academia Sinica, Taiwan" xlink:href="http://grbio.org/institution/academia-sinica-institute-zoology-ichthyology-collection" xlink:type="simple">ASIZP</named-content> 73646, 61.2 mm <abbrev xmlns:xlink="http://www.w3.org/1999/xlink" xlink:title="standard length" id="ABBRID0E2LAC" xlink:type="simple">SL</abbrev>, off southeastern Taiwan, Philippine Sea, <named-content xmlns:xlink="http://www.w3.org/1999/xlink" content-type="dwc:verbatimCoordinates" xlink:type="simple"><named-content content-type="geo-json" specific-use="{&#34;type&#34;:&#34;Point&#34;,&#34;coordinates&#34;:[122.115600,22.207797]}" id="NCID0ECMAC" xlink:type="simple">22°12'28.07"N, 122°6'56.16"E</named-content></named-content>, R/V Ocean Researcher I, sta. CP 415, beam trawl, depth 4,801–4,813 m, 15 Jun. 2008. All collected by M.-Y. Lee.</p></tp:treatment-sec><tp:treatment-sec sec-type="diagnosis" id="SECID0EHMAC"><title>Diagnosis.</title><p>A species of <tp:taxon-name><tp:taxon-name-part taxon-name-part-type="family">Stephanoberycidae</tp:taxon-name-part></tp:taxon-name> characterized by the absence of dorsal-and anal fin-spines (vs fin spines present in other genera, sometimes absent in <italic><tp:taxon-name><tp:taxon-name-part taxon-name-part-type="genus" reg="Acanthochaenus">Acanthochaenus</tp:taxon-name-part></tp:taxon-name></italic>); 11–12 anal-fin rays (vs 9–10 in <italic><tp:taxon-name><tp:taxon-name-part taxon-name-part-type="genus" reg="Acanthochaenus">Acanthochaenus</tp:taxon-name-part></tp:taxon-name></italic>); GRI 7–8 + 1 + 15–19 = 23–27 (vs 5–7 + 1 + 13–14 = 19–21 in <italic><tp:taxon-name><tp:taxon-name-part taxon-name-part-type="genus" reg="Abyssoberyx">Abyssoberyx</tp:taxon-name-part></tp:taxon-name></italic> and 12–15 + 1 + 24–27 = 37–40 in <italic><tp:taxon-name><tp:taxon-name-part taxon-name-part-type="genus" reg="Stephanoberyx">Stephanoberyx</tp:taxon-name-part></tp:taxon-name></italic>); lateral line forms flaps in approximately 42–46 vertical rows (vs lateral line without distinct vertical flaps in <italic><tp:taxon-name><tp:taxon-name-part taxon-name-part-type="genus" reg="Acanthochaenus">Acanthochaenus</tp:taxon-name-part></tp:taxon-name></italic> and <italic><tp:taxon-name><tp:taxon-name-part taxon-name-part-type="genus" reg="Stephanoberyx">Stephanoberyx</tp:taxon-name-part></tp:taxon-name></italic>); vertebrae 10 + 20–21 = 30–31 (vs 10–11 + 21–23 = 32–34 in <italic><tp:taxon-name><tp:taxon-name-part taxon-name-part-type="genus" reg="Abyssoberyx">Abyssoberyx</tp:taxon-name-part></tp:taxon-name></italic>); body scales cycloid and deciduous (vs body scales ctenoid and adherent in <italic><tp:taxon-name><tp:taxon-name-part taxon-name-part-type="genus" reg="Acanthochaenus">Acanthochaenus</tp:taxon-name-part></tp:taxon-name></italic> and <italic><tp:taxon-name><tp:taxon-name-part taxon-name-part-type="genus" reg="Stephanoberyx">Stephanoberyx</tp:taxon-name-part></tp:taxon-name></italic>); and origin of pelvic fin situated nearer to pectoral fin than to anal fin (vs pelvic fin situated nearer to anal fin than to pectoral fin in <italic><tp:taxon-name><tp:taxon-name-part taxon-name-part-type="genus" reg="Acanthochaenus">Acanthochaenus</tp:taxon-name-part></tp:taxon-name></italic>).</p></tp:treatment-sec><tp:treatment-sec sec-type="description" id="SECID0EYOAC"><title>Description of Taiwanese specimens.</title><p>Meristic and morphometric data are provided in Tables <xref ref-type="table" rid="T1">1</xref> and <xref ref-type="table" rid="T2">2</xref>.</p><table-wrap id="T1" position="float" orientation="portrait"><label>Table 1.</label><caption><p>Meristic characters of <italic><tp:taxon-name><tp:taxon-name-part taxon-name-part-type="genus" reg="Malacosarcus">Malacosarcus</tp:taxon-name-part><tp:taxon-name-part taxon-name-part-type="species" reg="macrostoma">macrostoma</tp:taxon-name-part></tp:taxon-name></italic> (Günther, 1878). Paired-fin characters are presented as left/right whenever available. Abbreviations: GRI–IV = gill rakers on first to fourth arches.</p></caption><table id="TID0EJFAG" rules="all"><tbody><tr><th rowspan="1" colspan="1"/><th rowspan="1" colspan="1"><named-content xmlns:xlink="http://www.w3.org/1999/xlink" content-type="dwc:institutional_code" xlink:title="Biodiversity Research Center, Academia Sinica, Taiwan" xlink:href="http://grbio.org/institution/academia-sinica-institute-zoology-ichthyology-collection" xlink:type="simple">ASIZP</named-content> 73637</th><th rowspan="1" colspan="1"><named-content xmlns:xlink="http://www.w3.org/1999/xlink" content-type="dwc:institutional_code" xlink:title="Biodiversity Research Center, Academia Sinica, Taiwan" xlink:href="http://grbio.org/institution/academia-sinica-institute-zoology-ichthyology-collection" xlink:type="simple">ASIZP</named-content> 73644</th><th rowspan="1" colspan="1"><named-content xmlns:xlink="http://www.w3.org/1999/xlink" content-type="dwc:institutional_code" xlink:title="Biodiversity Research Center, Academia Sinica, Taiwan" xlink:href="http://grbio.org/institution/academia-sinica-institute-zoology-ichthyology-collection" xlink:type="simple">ASIZP</named-content> 73646</th></tr><tr><td rowspan="1" colspan="1">Dorsal-fin rays</td><td rowspan="1" colspan="1">13</td><td rowspan="1" colspan="1">13</td><td rowspan="1" colspan="1">14</td></tr><tr><td rowspan="1" colspan="1">Pectoral-fin rays</td><td rowspan="1" colspan="1">13/12</td><td rowspan="1" colspan="1">12/13</td><td rowspan="1" colspan="1">12/13</td></tr><tr><td rowspan="1" colspan="1">Pelvic-fin rays</td><td rowspan="1" colspan="1">6/5</td><td rowspan="1" colspan="1">5/5</td><td rowspan="1" colspan="1">4/4</td></tr><tr><td rowspan="1" colspan="1">Anal-fin rays</td><td rowspan="1" colspan="1">11</td><td rowspan="1" colspan="1">12</td><td rowspan="1" colspan="1">11</td></tr><tr><td rowspan="1" colspan="1">Caudal-fin rays</td><td rowspan="1" colspan="1">
                    <abbrev xmlns:xlink="http://www.w3.org/1999/xlink" xlink:title="not available" id="ABBRID0E1CAE" xlink:type="simple">N/A</abbrev>
                  </td><td rowspan="1" colspan="1">9+10+9+10</td><td rowspan="1" colspan="1">9+10+9+11</td></tr><tr><td rowspan="1" colspan="1">GRI</td><td rowspan="1" colspan="1">8+1+16=25</td><td rowspan="1" colspan="1">7+1+15=23</td><td rowspan="1" colspan="1">8+1+18=27</td></tr><tr><td rowspan="1" colspan="1">GRII</td><td rowspan="1" colspan="1">6+1+17=24</td><td rowspan="1" colspan="1">6+1+15=22</td><td rowspan="1" colspan="1">7+1+17=25</td></tr><tr><td rowspan="1" colspan="1">GRIII</td><td rowspan="1" colspan="1">3+1+14=18</td><td rowspan="1" colspan="1">3+1+14=18</td><td rowspan="1" colspan="1">3+1+14=18</td></tr><tr><td rowspan="1" colspan="1">GRIV</td><td rowspan="1" colspan="1">1+1+10=12</td><td rowspan="1" colspan="1">2+0+11=13</td><td rowspan="1" colspan="1">1+1+12=14</td></tr><tr><td rowspan="1" colspan="1">Pseudobranchial filaments</td><td rowspan="1" colspan="1">
                    <abbrev xmlns:xlink="http://www.w3.org/1999/xlink" xlink:title="not available" id="ABBRID0EAFAE" xlink:type="simple">N/A</abbrev>
                  </td><td rowspan="1" colspan="1">5</td><td rowspan="1" colspan="1">6</td></tr><tr><td rowspan="1" colspan="1">Lateral-line flaps</td><td rowspan="1" colspan="1">ca 46</td><td rowspan="1" colspan="1">
                    <abbrev xmlns:xlink="http://www.w3.org/1999/xlink" xlink:title="not available" id="ABBRID0EVFAE" xlink:type="simple">N/A</abbrev>
                  </td><td rowspan="1" colspan="1">ca 42</td></tr><tr><td rowspan="1" colspan="1">Vertebrae</td><td rowspan="1" colspan="1">10+20=30</td><td rowspan="1" colspan="1">10+20=30</td><td rowspan="1" colspan="1">10+21=31</td></tr></tbody></table></table-wrap><table-wrap id="T2" position="float" orientation="portrait"><label>Table 2.</label><caption><p>Morphometric characters of <italic><tp:taxon-name><tp:taxon-name-part taxon-name-part-type="genus" reg="Malacosarcus">Malacosarcus</tp:taxon-name-part><tp:taxon-name-part taxon-name-part-type="species" reg="macrostoma">macrostoma</tp:taxon-name-part></tp:taxon-name></italic> (Günther, 1878). Abbreviations: A = anal-fin; C = caudal-fin; D = dorsal-fin; <abbrev xmlns:xlink="http://www.w3.org/1999/xlink" xlink:title="head length" id="ABBRID0E4GAE" xlink:type="simple">HL</abbrev> = head length; <abbrev xmlns:xlink="http://www.w3.org/1999/xlink" xlink:title="not available" id="ABBRID0EBHAE" xlink:type="simple">N/A</abbrev> = not available; P = pectoral-fin; <abbrev xmlns:xlink="http://www.w3.org/1999/xlink" xlink:title="standard length" id="ABBRID0EFHAE" xlink:type="simple">SL</abbrev> = standard length; V = pelvic-fin.</p></caption><table id="TID0EBOAG" rules="all"><tbody><tr><th rowspan="1" colspan="1"/><th rowspan="1" colspan="1"><named-content xmlns:xlink="http://www.w3.org/1999/xlink" content-type="dwc:institutional_code" xlink:title="Biodiversity Research Center, Academia Sinica, Taiwan" xlink:href="http://grbio.org/institution/academia-sinica-institute-zoology-ichthyology-collection" xlink:type="simple">ASIZP</named-content> 73637</th><th rowspan="1" colspan="1"><named-content xmlns:xlink="http://www.w3.org/1999/xlink" content-type="dwc:institutional_code" xlink:title="Biodiversity Research Center, Academia Sinica, Taiwan" xlink:href="http://grbio.org/institution/academia-sinica-institute-zoology-ichthyology-collection" xlink:type="simple">ASIZP</named-content> 73644</th><th rowspan="1" colspan="1"><named-content xmlns:xlink="http://www.w3.org/1999/xlink" content-type="dwc:institutional_code" xlink:title="Biodiversity Research Center, Academia Sinica, Taiwan" xlink:href="http://grbio.org/institution/academia-sinica-institute-zoology-ichthyology-collection" xlink:type="simple">ASIZP</named-content> 73646</th></tr><tr><td rowspan="1" colspan="1"><abbrev xmlns:xlink="http://www.w3.org/1999/xlink" xlink:title="standard length" id="ABBRID0ERIAE" xlink:type="simple">SL</abbrev> (mm)</td><td rowspan="1" colspan="1">65.5</td><td rowspan="1" colspan="1">55.7</td><td rowspan="1" colspan="1">61.2</td></tr><tr><td rowspan="1" colspan="4">% <abbrev xmlns:xlink="http://www.w3.org/1999/xlink" xlink:title="standard length" id="ABBRID0EDJAE" xlink:type="simple">SL</abbrev></td></tr><tr><td rowspan="1" colspan="1">
                    <abbrev xmlns:xlink="http://www.w3.org/1999/xlink" xlink:title="head length" id="ABBRID0ELJAE" xlink:type="simple">HL</abbrev>
                  </td><td rowspan="1" colspan="1">35.8</td><td rowspan="1" colspan="1">36.0</td><td rowspan="1" colspan="1">37.5</td></tr><tr><td rowspan="1" colspan="1">Head depth</td><td rowspan="1" colspan="1">24.2</td><td rowspan="1" colspan="1">23.1</td><td rowspan="1" colspan="1">28.9</td></tr><tr><td rowspan="1" colspan="1">Predorsal length</td><td rowspan="1" colspan="1">51.1</td><td rowspan="1" colspan="1">49.4</td><td rowspan="1" colspan="1">50.2</td></tr><tr><td rowspan="1" colspan="1">Prepectoral length</td><td rowspan="1" colspan="1">38.2</td><td rowspan="1" colspan="1">39.7</td><td rowspan="1" colspan="1">40.5</td></tr><tr><td rowspan="1" colspan="1">Prepelvic length</td><td rowspan="1" colspan="1">45.8</td><td rowspan="1" colspan="1">40.3</td><td rowspan="1" colspan="1">44.5</td></tr><tr><td rowspan="1" colspan="1">Preanal length</td><td rowspan="1" colspan="1">59.7</td><td rowspan="1" colspan="1">51.3</td><td rowspan="1" colspan="1">58.1</td></tr><tr><td rowspan="1" colspan="1">Snout length</td><td rowspan="1" colspan="1">7.8</td><td rowspan="1" colspan="1">9.1</td><td rowspan="1" colspan="1">9.0</td></tr><tr><td rowspan="1" colspan="1">Eye diameter</td><td rowspan="1" colspan="1">7.6</td><td rowspan="1" colspan="1">7.3</td><td rowspan="1" colspan="1">8.2</td></tr><tr><td rowspan="1" colspan="1">Interorbital width</td><td rowspan="1" colspan="1">12.5</td><td rowspan="1" colspan="1">
                    <abbrev xmlns:xlink="http://www.w3.org/1999/xlink" xlink:title="not available" id="ABBRID0E5MAE" xlink:type="simple">N/A</abbrev>
                  </td><td rowspan="1" colspan="1">12.2</td></tr><tr><td rowspan="1" colspan="1">Forehead height</td><td rowspan="1" colspan="1">5.9</td><td rowspan="1" colspan="1">
                    <abbrev xmlns:xlink="http://www.w3.org/1999/xlink" xlink:title="not available" id="ABBRID0EQNAE" xlink:type="simple">N/A</abbrev>
                  </td><td rowspan="1" colspan="1">5.1</td></tr><tr><td rowspan="1" colspan="1">Postorbital length</td><td rowspan="1" colspan="1">19.0</td><td rowspan="1" colspan="1">21.5</td><td rowspan="1" colspan="1">22.0</td></tr><tr><td rowspan="1" colspan="1">Upper-jaw length</td><td rowspan="1" colspan="1">
                    <abbrev xmlns:xlink="http://www.w3.org/1999/xlink" xlink:title="not available" id="ABBRID0EMOAE" xlink:type="simple">N/A</abbrev>
                  </td><td rowspan="1" colspan="1">24.9</td><td rowspan="1" colspan="1">24.0</td></tr><tr><td rowspan="1" colspan="1">Lower-jaw length</td><td rowspan="1" colspan="1">25.6</td><td rowspan="1" colspan="1">26.3</td><td rowspan="1" colspan="1">27.0</td></tr><tr><td rowspan="1" colspan="1">D–P length</td><td rowspan="1" colspan="1">18.0</td><td rowspan="1" colspan="1">14.0</td><td rowspan="1" colspan="1">16.2</td></tr><tr><td rowspan="1" colspan="1">D–V length</td><td rowspan="1" colspan="1">19.8</td><td rowspan="1" colspan="1">18.9</td><td rowspan="1" colspan="1">24.9</td></tr><tr><td rowspan="1" colspan="1">Greatest body depth</td><td rowspan="1" colspan="1">23.5</td><td rowspan="1" colspan="1">23.4</td><td rowspan="1" colspan="1">24.4</td></tr><tr><td rowspan="1" colspan="1">P length</td><td rowspan="1" colspan="1">14.2</td><td rowspan="1" colspan="1">
                    <abbrev xmlns:xlink="http://www.w3.org/1999/xlink" xlink:title="not available" id="ABBRID0EVQAE" xlink:type="simple">N/A</abbrev>
                  </td><td rowspan="1" colspan="1">16.3</td></tr><tr><td rowspan="1" colspan="1">V length</td><td rowspan="1" colspan="1">7.1</td><td rowspan="1" colspan="1">
                    <abbrev xmlns:xlink="http://www.w3.org/1999/xlink" xlink:title="not available" id="ABBRID0EHRAE" xlink:type="simple">N/A</abbrev>
                  </td><td rowspan="1" colspan="1">
                    <abbrev xmlns:xlink="http://www.w3.org/1999/xlink" xlink:title="not available" id="ABBRID0EPRAE" xlink:type="simple">N/A</abbrev>
                  </td></tr><tr><td rowspan="1" colspan="1">P–V length</td><td rowspan="1" colspan="1">9.2</td><td rowspan="1" colspan="1">9.3</td><td rowspan="1" colspan="1">9.5</td></tr><tr><td rowspan="1" colspan="1">D–A length</td><td rowspan="1" colspan="1">19.8</td><td rowspan="1" colspan="1">18.3</td><td rowspan="1" colspan="1">22.5</td></tr><tr><td rowspan="1" colspan="1">V–A length</td><td rowspan="1" colspan="1">15.4</td><td rowspan="1" colspan="1">12.4</td><td rowspan="1" colspan="1">16.1</td></tr><tr><td rowspan="1" colspan="1">D length</td><td rowspan="1" colspan="1">23.4</td><td rowspan="1" colspan="1">24.3</td><td rowspan="1" colspan="1">24.8</td></tr><tr><td rowspan="1" colspan="1">A length</td><td rowspan="1" colspan="1">17.9</td><td rowspan="1" colspan="1">18.2</td><td rowspan="1" colspan="1">19.6</td></tr><tr><td rowspan="1" colspan="1">Postanal length</td><td rowspan="1" colspan="1">28.0</td><td rowspan="1" colspan="1">26.9</td><td rowspan="1" colspan="1">28.1</td></tr><tr><td rowspan="1" colspan="1">Postdorsal length</td><td rowspan="1" colspan="1">25.8</td><td rowspan="1" colspan="1">24.5</td><td rowspan="1" colspan="1">27.4</td></tr><tr><td rowspan="1" colspan="1">C length</td><td rowspan="1" colspan="1">
                    <abbrev xmlns:xlink="http://www.w3.org/1999/xlink" xlink:title="not available" id="ABBRID0EWUAE" xlink:type="simple">N/A</abbrev>
                  </td><td rowspan="1" colspan="1">
                    <abbrev xmlns:xlink="http://www.w3.org/1999/xlink" xlink:title="not available" id="ABBRID0E5UAE" xlink:type="simple">N/A</abbrev>
                  </td><td rowspan="1" colspan="1">23.8</td></tr><tr><td rowspan="1" colspan="1">Caudal-peduncle height</td><td rowspan="1" colspan="1">7.0</td><td rowspan="1" colspan="1">6.3</td><td rowspan="1" colspan="1">6.8</td></tr><tr><td rowspan="1" colspan="1">Longest gill raker</td><td rowspan="1" colspan="1">8.1</td><td rowspan="1" colspan="1">7.8</td><td rowspan="1" colspan="1">9.5</td></tr><tr><td rowspan="1" colspan="1">Gill filament at angle</td><td rowspan="1" colspan="1">1.0</td><td rowspan="1" colspan="1">0.5</td><td rowspan="1" colspan="1">0.8</td></tr><tr><td rowspan="1" colspan="4">%<abbrev xmlns:xlink="http://www.w3.org/1999/xlink" xlink:title="head length" id="ABBRID0ERWAE" xlink:type="simple">HL</abbrev></td></tr><tr><td rowspan="1" colspan="1">Head depth</td><td rowspan="1" colspan="1">67.6</td><td rowspan="1" colspan="1">64.1</td><td rowspan="1" colspan="1">77.1</td></tr><tr><td rowspan="1" colspan="1">Snout length</td><td rowspan="1" colspan="1">21.9</td><td rowspan="1" colspan="1">25.4</td><td rowspan="1" colspan="1">24.0</td></tr><tr><td rowspan="1" colspan="1">Eye diameter</td><td rowspan="1" colspan="1">21.3</td><td rowspan="1" colspan="1">20.4</td><td rowspan="1" colspan="1">21.8</td></tr><tr><td rowspan="1" colspan="1">Interorbital width</td><td rowspan="1" colspan="1">35.0</td><td rowspan="1" colspan="1">
                    <abbrev xmlns:xlink="http://www.w3.org/1999/xlink" xlink:title="not available" id="ABBRID0EGYAE" xlink:type="simple">N/A</abbrev>
                  </td><td rowspan="1" colspan="1">32.5</td></tr><tr><td rowspan="1" colspan="1">Forehead height</td><td rowspan="1" colspan="1">16.4</td><td rowspan="1" colspan="1">
                    <abbrev xmlns:xlink="http://www.w3.org/1999/xlink" xlink:title="not available" id="ABBRID0EYYAE" xlink:type="simple">N/A</abbrev>
                  </td><td rowspan="1" colspan="1">13.7</td></tr><tr><td rowspan="1" colspan="1">Postorbital length</td><td rowspan="1" colspan="1">53.1</td><td rowspan="1" colspan="1">59.7</td><td rowspan="1" colspan="1">58.8</td></tr><tr><td rowspan="1" colspan="1">Upper-jaw length</td><td rowspan="1" colspan="1">
                    <abbrev xmlns:xlink="http://www.w3.org/1999/xlink" xlink:title="not available" id="ABBRID0EUZAE" xlink:type="simple">N/A</abbrev>
                  </td><td rowspan="1" colspan="1">69.2</td><td rowspan="1" colspan="1">64.0</td></tr><tr><td rowspan="1" colspan="1">Lower-jaw length</td><td rowspan="1" colspan="1">71.5</td><td rowspan="1" colspan="1">73.2</td><td rowspan="1" colspan="1">72.0</td></tr></tbody></table></table-wrap><p>Dorsal-fin rays 13–14. Pectoral-fin rays 12–13/12–13. Pelvic-fin rays 4–6/4–5. Anal-fin rays 11–12. Principal caudal-fin rays 10 + 9, uppermost and lowermost rays unbranched; procurrent caudal-fin rays 9 and 10–11 on upper and lower lobes, respectively. GRI 7–8 + 1 + 15–18 = 23–27 (total); GRII 6–7 + 1 + 15–17 = 22–25; GRIII 3 + 1 + 14 = 18; GRIV 1–2 + 0–1 + 10–12 = 12–14. Pseudobranchial filaments 5–6 (<italic>n</italic> = 2). Lateral-line flaps in approximately 42–46 vertical rows. Vertebrae 10 + 20–21 = 30–31; branchiostegal rays 8.</p><p>Body slender, greatest depth 4.1–4.3 in <abbrev xmlns:xlink="http://www.w3.org/1999/xlink" xlink:title="standard length" id="ABBRID0ER1AE" xlink:type="simple">SL</abbrev>; body laterally compressed. Head oval, length 2.7–2.8 in <abbrev xmlns:xlink="http://www.w3.org/1999/xlink" xlink:title="standard length" id="ABBRID0EV1AE" xlink:type="simple">SL</abbrev>; its height 1.3–1.6 in <abbrev xmlns:xlink="http://www.w3.org/1999/xlink" xlink:title="head length" id="ABBRID0EZ1AE" xlink:type="simple">HL</abbrev>; upper profile of head slightly rounded, with nearly straight profile to dorsal-fin origin; forehead slightly convex, its height 6.1–7.3 in <abbrev xmlns:xlink="http://www.w3.org/1999/xlink" xlink:title="head length" id="ABBRID0E41AE" xlink:type="simple">HL</abbrev>; eye diameter 4.6–4.9 in <abbrev xmlns:xlink="http://www.w3.org/1999/xlink" xlink:title="head length" id="ABBRID0EB2AE" xlink:type="simple">HL</abbrev>; tip of snout rounded, extending slightly before premaxilla, its length 3.9–4.6 in <abbrev xmlns:xlink="http://www.w3.org/1999/xlink" xlink:title="head length" id="ABBRID0EF2AE" xlink:type="simple">HL</abbrev>; interorbital width 2.9–3.1 in <abbrev xmlns:xlink="http://www.w3.org/1999/xlink" xlink:title="head length" id="ABBRID0EJ2AE" xlink:type="simple">HL</abbrev>.</p><p>Mouth oblique, upper-jaw length 1.4–1.6 in <abbrev xmlns:xlink="http://www.w3.org/1999/xlink" xlink:title="head length" id="ABBRID0EP2AE" xlink:type="simple">HL</abbrev>; posterior end of maxilla rounded, exceeding beyond vertical through posterior margin of eye; lower jaw slightly larger than upper jaw, length 1.4 in <abbrev xmlns:xlink="http://www.w3.org/1999/xlink" xlink:title="head length" id="ABBRID0ET2AE" xlink:type="simple">HL</abbrev>; its anterior tip protruding before upper jaw when closed. Two nostrils situated in front of eye; both at same horizontal through center of eye; both nostrils rounded and nearly same in size. No trace of nasal organs in all specimens (possibly shrunk during preservation). Symphysis of premaxillae notched and naked. Symphysis of dentaries forming single and blunt knob. Supramaxilla single, with needle-like process anteriorly and rectangular, slightly oval process posteriorly; its posterior tip in advance of tip of maxilla.</p><p>Head skeletons and their ridges delicate. Opercle with one central ridge but not forming spine. Small spines on posteroventral margins of both inner and outer ridges of preopercle. Posttemporal ridge rounded, with small spines on its outer margin. Both premaxilla and dentary with villiform teeth on outer and medial surfaces. Palatine and vomer edentate.</p><p>Gill rakers on outer face of all four arches rod-shaped and laterally compressed, their inner surfaces covered with small teeth; rakers on outer row of first arch longer than remainder, longest gill raker in 4.0–4.6 in <abbrev xmlns:xlink="http://www.w3.org/1999/xlink" xlink:title="head length" id="ABBRID0E12AE" xlink:type="simple">HL</abbrev>; rakers on inner surfaces of outer three arches absent or forming minute bumps; no tooth patches present between rakers on all four arches. Fourth gill arch largely attached to the wall leaving slit between arch and gill chamber. No tooth on fifth ceratobranchial. Oval, conical tooth patch on second epibranchial arch. Large, moon-shaped conical tooth patch on fourth pharyngobranchial. Gill filaments present on all four rakers. Gill filaments on first arch very short, 8.4–14.9 in length of longest opposite rakers. Pseudobranch present, short and poorly developed.</p><p>Body scales cycloid and deciduous, embedded under skin; those covered by pectoral fin smaller than rest. Lateral-line scales and abdominal scutes absent. No scales on gular region and isthmus. Cycloid scales present on cheek.</p><p>Dorsal fin situated posteriorly, its origin about same vertical of anus. Pectoral-fin length 2.3–2.5 in <abbrev xmlns:xlink="http://www.w3.org/1999/xlink" xlink:title="head length" id="ABBRID0EB3AE" xlink:type="simple">HL</abbrev>; its origin at horizontal through ventral margin of eye; its tip reaching vertical through anus. Pelvic-fin length 5.0 in <abbrev xmlns:xlink="http://www.w3.org/1999/xlink" xlink:title="head length" id="ABBRID0EF3AE" xlink:type="simple">HL</abbrev>; its origin behind pectoral-fin base and tip reaching anus when adpressed. Anal-fin origin at vertical through fifth dorsal-fin ray; its posterior end at same vertical through that of dorsal fin. Caudal fin moderately small, forked. All fin rays delicate, with smooth surfaces.</p><p>Skins on surface of lateral line forming many vertical rows of flaps. Its main branch forming canal, originating behind and below posttemporal bone; its anterior portion gently curved down, becoming nearly straight on posterior portion. Anus situated immediately anterior to anal-fin origin. Caudal peduncle slender, with postdorsal and postanal length 1.4–1.5 and 1.3 in <abbrev xmlns:xlink="http://www.w3.org/1999/xlink" xlink:title="head length" id="ABBRID0EL3AE" xlink:type="simple">HL</abbrev>, respectively; its height 5.1–5.7 in <abbrev xmlns:xlink="http://www.w3.org/1999/xlink" xlink:title="head length" id="ABBRID0EP3AE" xlink:type="simple">HL</abbrev>. Light organs absent.</p></tp:treatment-sec><tp:treatment-sec sec-type="Coloration" id="SECID0ET3AE"><title>Coloration.</title><p>When fresh (Fig. <xref ref-type="fig" rid="F1">1</xref>), body pale and somewhat translucent; head and abdominal region uniformly black; all fins pale; lateral-line flaps forming vertical dark bands on lateral side of body. When preserved (Fig. <xref ref-type="fig" rid="F2">2</xref>), body and fins uniformly pale; oral cavity, including underside of tongue, inner face of operculum, and gill arches brown; gill rakers pale.</p><fig id="F1" position="float" orientation="portrait"><object-id xmlns:xlink="http://www.w3.org/1999/xlink" content-type="doi" xlink:type="simple">10.3897/zookeys.1220.126580.figure1</object-id><object-id xmlns:xlink="http://www.w3.org/1999/xlink" content-type="arpha" xlink:type="simple">5B417285-50A0-5550-9DBD-375917F8B114</object-id><label>Figure 1.</label><caption><p>Fresh specimens of <italic><tp:taxon-name><tp:taxon-name-part taxon-name-part-type="genus" reg="Malacosarcus">Malacosarcus</tp:taxon-name-part><tp:taxon-name-part taxon-name-part-type="species" reg="macrostoma">macrostoma</tp:taxon-name-part></tp:taxon-name></italic> (Günther, 1878) <bold>A</bold><named-content xmlns:xlink="http://www.w3.org/1999/xlink" content-type="dwc:institutional_code" xlink:title="Biodiversity Research Center, Academia Sinica, Taiwan" xlink:href="http://grbio.org/institution/academia-sinica-institute-zoology-ichthyology-collection" xlink:type="simple">ASIZP</named-content> 73637, 65.5 mm <abbrev xmlns:xlink="http://www.w3.org/1999/xlink" xlink:title="standard length" id="ABBRID0E24AE" xlink:type="simple">SL</abbrev>, left-right reversed <bold>B</bold><named-content xmlns:xlink="http://www.w3.org/1999/xlink" content-type="dwc:institutional_code" xlink:title="Biodiversity Research Center, Academia Sinica, Taiwan" xlink:href="http://grbio.org/institution/academia-sinica-institute-zoology-ichthyology-collection" xlink:type="simple">ASIZP</named-content> 73644, 55.7 mm <abbrev xmlns:xlink="http://www.w3.org/1999/xlink" xlink:title="standard length" id="ABBRID0EG5AE" xlink:type="simple">SL</abbrev>, left-right reversed <bold>C</bold><named-content xmlns:xlink="http://www.w3.org/1999/xlink" content-type="dwc:institutional_code" xlink:title="Biodiversity Research Center, Academia Sinica, Taiwan" xlink:href="http://grbio.org/institution/academia-sinica-institute-zoology-ichthyology-collection" xlink:type="simple">ASIZP</named-content> 73646, 61.2 mm <abbrev xmlns:xlink="http://www.w3.org/1999/xlink" xlink:title="standard length" id="ABBRID0ER5AE" xlink:type="simple">SL</abbrev>.</p></caption><graphic xmlns:xlink="http://www.w3.org/1999/xlink" xlink:href="zookeys-1220-093_article-126580__-g001.jpg" position="float" orientation="portrait" xlink:type="simple" id="oo_1192347.jpg"><uri content-type="original_file" xlink:type="simple">https://binary.pensoft.net/fig/1192347</uri></graphic></fig><fig id="F2" position="float" orientation="portrait"><object-id xmlns:xlink="http://www.w3.org/1999/xlink" content-type="doi" xlink:type="simple">10.3897/zookeys.1220.126580.figure2</object-id><object-id xmlns:xlink="http://www.w3.org/1999/xlink" content-type="arpha" xlink:type="simple">7800AA95-EB55-5B8C-B9E8-506C4DACA952</object-id><label>Figure 2.</label><caption><p>Preserved specimens of <italic><tp:taxon-name><tp:taxon-name-part taxon-name-part-type="genus" reg="Malacosarcus">Malacosarcus</tp:taxon-name-part><tp:taxon-name-part taxon-name-part-type="species" reg="macrostoma">macrostoma</tp:taxon-name-part></tp:taxon-name></italic> (Günther, 1878) <bold>A</bold><named-content xmlns:xlink="http://www.w3.org/1999/xlink" content-type="dwc:institutional_code" xlink:title="Biodiversity Research Center, Academia Sinica, Taiwan" xlink:href="http://grbio.org/institution/academia-sinica-institute-zoology-ichthyology-collection" xlink:type="simple">ASIZP</named-content> 73637, 65.5 mm <abbrev xmlns:xlink="http://www.w3.org/1999/xlink" xlink:title="standard length" id="ABBRID0EU6AE" xlink:type="simple">SL</abbrev><bold>B</bold><named-content xmlns:xlink="http://www.w3.org/1999/xlink" content-type="dwc:institutional_code" xlink:title="Biodiversity Research Center, Academia Sinica, Taiwan" xlink:href="http://grbio.org/institution/academia-sinica-institute-zoology-ichthyology-collection" xlink:type="simple">ASIZP</named-content> 73644, 55.7 mm <abbrev xmlns:xlink="http://www.w3.org/1999/xlink" xlink:title="standard length" id="ABBRID0EAAAG" xlink:type="simple">SL</abbrev><bold>C</bold><named-content xmlns:xlink="http://www.w3.org/1999/xlink" content-type="dwc:institutional_code" xlink:title="Biodiversity Research Center, Academia Sinica, Taiwan" xlink:href="http://grbio.org/institution/academia-sinica-institute-zoology-ichthyology-collection" xlink:type="simple">ASIZP</named-content> 73646, 61.2 mm <abbrev xmlns:xlink="http://www.w3.org/1999/xlink" xlink:title="standard length" id="ABBRID0ELAAG" xlink:type="simple">SL</abbrev>. Photos by Y.-C. Hsu.</p></caption><graphic xmlns:xlink="http://www.w3.org/1999/xlink" xlink:href="zookeys-1220-093_article-126580__-g002.jpg" position="float" orientation="portrait" xlink:type="simple" id="oo_1192348.jpg"><uri content-type="original_file" xlink:type="simple">https://binary.pensoft.net/fig/1192348</uri></graphic></fig></tp:treatment-sec><tp:treatment-sec sec-type="Osteology" id="SECID0EUAAG"><title>Osteology</title><p><bold>(Fig. <xref ref-type="fig" rid="F3">3</xref>).</bold> Three supraneurals. First dorsal-fin pterygiophore inserts between eighth and ninth or seventh and eighth vertebra. Pleural ribs present on sixth to tenth vertebra; epineurals present. Anal-fin origin below twelfth vertebra.</p><fig id="F3" position="float" orientation="portrait"><object-id xmlns:xlink="http://www.w3.org/1999/xlink" content-type="doi" xlink:type="simple">10.3897/zookeys.1220.126580.figure3</object-id><object-id xmlns:xlink="http://www.w3.org/1999/xlink" content-type="arpha" xlink:type="simple">B244B103-AF38-51EA-8DAC-6529F9766E2D</object-id><label>Figure 3.</label><caption><p>X-radiographs of <italic><tp:taxon-name><tp:taxon-name-part taxon-name-part-type="genus" reg="Malacosarcus">Malacosarcus</tp:taxon-name-part><tp:taxon-name-part taxon-name-part-type="species" reg="macrostoma">macrostoma</tp:taxon-name-part></tp:taxon-name></italic> (Günther, 1878) <bold>A</bold><named-content xmlns:xlink="http://www.w3.org/1999/xlink" content-type="dwc:institutional_code" xlink:title="Biodiversity Research Center, Academia Sinica, Taiwan" xlink:href="http://grbio.org/institution/academia-sinica-institute-zoology-ichthyology-collection" xlink:type="simple">ASIZP</named-content> 73637, 65.5 mm <abbrev xmlns:xlink="http://www.w3.org/1999/xlink" xlink:title="standard length" id="ABBRID0E2BAG" xlink:type="simple">SL</abbrev><bold>B</bold><named-content xmlns:xlink="http://www.w3.org/1999/xlink" content-type="dwc:institutional_code" xlink:title="Biodiversity Research Center, Academia Sinica, Taiwan" xlink:href="http://grbio.org/institution/academia-sinica-institute-zoology-ichthyology-collection" xlink:type="simple">ASIZP</named-content> 73644, 55.7 mm <abbrev xmlns:xlink="http://www.w3.org/1999/xlink" xlink:title="standard length" id="ABBRID0EGCAG" xlink:type="simple">SL</abbrev><bold>C</bold><named-content xmlns:xlink="http://www.w3.org/1999/xlink" content-type="dwc:institutional_code" xlink:title="Biodiversity Research Center, Academia Sinica, Taiwan" xlink:href="http://grbio.org/institution/academia-sinica-institute-zoology-ichthyology-collection" xlink:type="simple">ASIZP</named-content> 73646, 61.2 mm <abbrev xmlns:xlink="http://www.w3.org/1999/xlink" xlink:title="standard length" id="ABBRID0ERCAG" xlink:type="simple">SL</abbrev>.</p></caption><graphic xmlns:xlink="http://www.w3.org/1999/xlink" xlink:href="zookeys-1220-093_article-126580__-g003.jpg" position="float" orientation="portrait" xlink:type="simple" id="oo_1192349.jpg"><uri content-type="original_file" xlink:type="simple">https://binary.pensoft.net/fig/1192349</uri></graphic></fig></tp:treatment-sec><tp:treatment-sec sec-type="description" id="SECID0E1CAG"><title>Size.</title><p>A rather small species, reported up to 8.9 cm (<xref ref-type="bibr" rid="B11">Günther 1878</xref>).</p></tp:treatment-sec><tp:treatment-sec sec-type="distribution" id="SECID0EEDAG"><title>Distribution.</title><p>Known from specimens collected from the tropical central Pacific Ocean at depths 2,777–4,434.8 m (<xref ref-type="bibr" rid="B11">Günther 1878</xref>; <xref ref-type="bibr" rid="B4">Ebeling and Weed 1973</xref>; <xref ref-type="bibr" rid="B26">Mundy 2005</xref>). Our specimens were collected from the northwestern Pacific at depths 4,412–4,813 m (Fig. <xref ref-type="fig" rid="F4">4</xref>).</p><fig id="F4" position="float" orientation="portrait"><object-id xmlns:xlink="http://www.w3.org/1999/xlink" content-type="doi" xlink:type="simple">10.3897/zookeys.1220.126580.figure4</object-id><object-id xmlns:xlink="http://www.w3.org/1999/xlink" content-type="arpha" xlink:type="simple">79C864BE-EA9E-56E4-A4C3-DC90A53BDCC3</object-id><label>Figure 4.</label><caption><p>Distribution map of <italic><tp:taxon-name><tp:taxon-name-part taxon-name-part-type="genus" reg="Malacosarcus">Malacosarcus</tp:taxon-name-part><tp:taxon-name-part taxon-name-part-type="species" reg="macrostoma">macrostoma</tp:taxon-name-part></tp:taxon-name></italic> (Günther, 1878). Data source: triangle = this study; star = type locality; circle = other records (<xref ref-type="bibr" rid="B12">Günther 1887</xref>; <xref ref-type="bibr" rid="B4">Ebeling and Weed 1973</xref>; <xref ref-type="bibr" rid="B2">Boehlert and Mundy 1992</xref>; <xref ref-type="bibr" rid="B27">Nonaka et al. 2021</xref>); square = possible records (<xref ref-type="bibr" rid="B14">Jamieson et al. 2021</xref>).</p></caption><graphic xmlns:xlink="http://www.w3.org/1999/xlink" xlink:href="zookeys-1220-093_article-126580__-g004.jpg" position="float" orientation="portrait" xlink:type="simple" id="oo_1192350.jpg"><uri content-type="original_file" xlink:type="simple">https://binary.pensoft.net/fig/1192350</uri></graphic></fig></tp:treatment-sec><ref-list><ref id="B12"><mixed-citation xmlns:xlink="http://www.w3.org/1999/xlink" xlink:type="simple"><person-group><name name-style="western"><surname>Günther</surname><given-names>A</given-names></name></person-group> (<year>1887</year>) Report on the deep-sea fishes collected by H. M. S. <italic>Challenger</italic> during the years 1873–76. Report on the Scientific Results of the Voyage of H. M. S. <italic>Challenger</italic> 22(57): i–lxv + 1–268 [pls 1–66]. <ext-link xlink:href="10.5962/bhl.title.15693" ext-link-type="doi" xlink:type="simple">https://doi.org/10.5962/bhl.title.15693</ext-link></mixed-citation></ref><ref id="B9"><mixed-citation xmlns:xlink="http://www.w3.org/1999/xlink" xlink:type="simple"><person-group><name name-style="western"><surname>Goode</surname><given-names>GB</given-names></name><name name-style="western"><surname>Bean</surname><given-names>TH</given-names></name></person-group> (<year>1896</year>) Oceanic ichthyology, a treatise on the deep-sea and pelagic fishes of the world, based chiefly upon the collections made by the steamers <italic>Blake, Albatross</italic>, and <italic>Fish Hawk</italic> in the northwestern Atlantic, with an atlas containing 417 figures. Special Bulletin, United States National Museum 2 [text: i–xxxv + 1–26 + 1–553; atlas: i–xxiii, 1–26, 123 pls]. <ext-link xlink:href="10.5962/bhl.title.48521" ext-link-type="doi" xlink:type="simple">https://doi.org/10.5962/bhl.title.48521</ext-link></mixed-citation></ref><ref id="B10"><mixed-citation xmlns:xlink="http://www.w3.org/1999/xlink" xlink:type="simple"><person-group><name name-style="western"><surname>Grey</surname><given-names>M</given-names></name></person-group> (<year>1956</year>) <article-title>The distribution of fishes found below a depth of 2000 meters. Fieldiana.</article-title><source>Zoology</source><volume>36</volume>(<issue>2</issue>): <fpage>75</fpage>–<lpage>337</lpage>. <ext-link xlink:href="10.5962/bhl.title.2788" ext-link-type="doi" xlink:type="simple">https://doi.org/10.5962/bhl.title.2788</ext-link></mixed-citation></ref><ref id="B4"><mixed-citation xmlns:xlink="http://www.w3.org/1999/xlink" xlink:type="simple"><person-group><name name-style="western"><surname>Ebeling</surname><given-names>AW</given-names></name><name name-style="western"><surname>Weed</surname><given-names>WH III</given-names></name></person-group> (<year>1973</year>) <article-title>Order Xenoberyces (<tp:taxon-name><tp:taxon-name-part taxon-name-part-type="order">Stephanoberyciformes</tp:taxon-name-part></tp:taxon-name>).</article-title><source>Memoirs of the Sears Foundation of Marine Research</source><volume>1</volume>(<issue>6</issue>): <fpage>397</fpage>–<lpage>478</lpage>. <ext-link xlink:href="10.2307/j.ctvbcd0bn.8" ext-link-type="doi" xlink:type="simple">https://doi.org/10.2307/j.ctvbcd0bn.8</ext-link></mixed-citation></ref><ref id="B16"><mixed-citation xmlns:xlink="http://www.w3.org/1999/xlink" xlink:type="simple"><person-group><name name-style="western"><surname>Kotlyar</surname><given-names>AN</given-names></name></person-group> (<year>1996</year>) <source>Beryciform Fishes of the World Ocean.</source><publisher-name>VNIRO Publishing</publisher-name>, <publisher-loc>Moscow</publisher-loc>, <size units="page">368 pp</size>. [In Russian]</mixed-citation></ref><ref id="B17"><mixed-citation xmlns:xlink="http://www.w3.org/1999/xlink" xlink:type="simple"><person-group><name name-style="western"><surname>Kotlyar</surname><given-names>AN</given-names></name></person-group> (<year>2004</year>) <article-title>Family <tp:taxon-name><tp:taxon-name-part taxon-name-part-type="family">Stephanoberycidae</tp:taxon-name-part></tp:taxon-name> Gill 1884—Pricklefishes.</article-title><source>California Academy of Sciences Annotated Checklists of Fishes</source><volume>27</volume>: <fpage>1</fpage>–<lpage>3</lpage>. <ext-link xlink:href="10.1111/j.1095-8649.2005.00880.x" ext-link-type="doi" xlink:type="simple">https://doi.org/10.1111/j.1095-8649.2005.00880.x</ext-link></mixed-citation></ref><ref id="B21"><mixed-citation xmlns:xlink="http://www.w3.org/1999/xlink" xlink:type="simple"><person-group><name name-style="western"><surname>Merrett</surname><given-names>NR</given-names></name><name name-style="western"><surname>Moore</surname><given-names>JA</given-names></name></person-group> (<year>2005</year>) <article-title>A new genus and species of deep demersal fish (<tp:taxon-name><tp:taxon-name-part taxon-name-part-type="subclass">Teleostei</tp:taxon-name-part></tp:taxon-name>: <tp:taxon-name><tp:taxon-name-part taxon-name-part-type="family">Stephanoberycidae</tp:taxon-name-part></tp:taxon-name>) from the tropical eastern Atlantic.</article-title><source>Journal of Fish Biology</source><volume>67</volume>(<issue>6</issue>): <fpage>1699</fpage>–<lpage>1710</lpage>. <ext-link xlink:href="10.1111/j.1095-8649.2005.00880.x" ext-link-type="doi" xlink:type="simple">https://doi.org/10.1111/j.1095-8649.2005.00880.x</ext-link></mixed-citation></ref><ref id="B26"><mixed-citation xmlns:xlink="http://www.w3.org/1999/xlink" xlink:type="simple"><person-group><name name-style="western"><surname>Mundy</surname><given-names>BC</given-names></name></person-group> (<year>2005</year>) <article-title>Checklist of the fishes of the Hawaiian Archipelago.</article-title><source>Bishop Museum Bulletins in Zoology</source><volume>6</volume>: <fpage>1</fpage>–<lpage>703</lpage>.</mixed-citation></ref><ref id="B27"><mixed-citation xmlns:xlink="http://www.w3.org/1999/xlink" xlink:type="simple"><person-group><name name-style="western"><surname>Nonaka</surname><given-names>A</given-names></name><name name-style="western"><surname>Milisen</surname><given-names>JW</given-names></name><name name-style="western"><surname>Mundy</surname><given-names>BC</given-names></name><name name-style="western"><surname>Johnson</surname><given-names>GD</given-names></name></person-group> (<year>2021</year>) <article-title>Blackwater diving: An exciting window into the planktonic arena and its potential to enhance the quality of larval fish collections.</article-title><source>Ichthyology &amp; Herpetology</source><volume>109</volume>(<issue>1</issue>): <fpage>138</fpage>–<lpage>156</lpage>. <ext-link xlink:href="10.1643/i2019318" ext-link-type="doi" xlink:type="simple">https://doi.org/10.1643/i2019318</ext-link></mixed-citation></ref><ref id="B2"><mixed-citation xmlns:xlink="http://www.w3.org/1999/xlink" xlink:type="simple"><person-group><name name-style="western"><surname>Boehlert</surname><given-names>GW</given-names></name><name name-style="western"><surname>Mundy</surname><given-names>BC</given-names></name></person-group> (<year>1992</year>) <article-title>Distribution of ichthyoplankton around southeast Hancock Seamount, central North Pacific, in summer 1984 and winter 1985; data report.</article-title><source>National Oceanic and Atmospheric Administration Technical Memorandum, NMFS, SFSC</source><volume>176</volume>: <fpage>1</fpage>–<lpage>109</lpage>.</mixed-citation></ref><ref id="B11"><mixed-citation xmlns:xlink="http://www.w3.org/1999/xlink" xlink:type="simple"><person-group><name name-style="western"><surname>Günther</surname><given-names>A</given-names></name></person-group> (<year>1878</year>) <article-title>Preliminary notices of deep-sea fishes collected during the voyage of H. M. S. “<italic>Challenger</italic>”.</article-title><source>Annals &amp; Magazine of Natural History</source><volume>2</volume>(<issue>7</issue>): <fpage>17</fpage>–<lpage>28</lpage>. <ext-link xlink:href="10.1080/00222937808682376" ext-link-type="doi" xlink:type="simple">https://doi.org/10.1080/00222937808682376</ext-link></mixed-citation></ref><ref id="B14"><mixed-citation xmlns:xlink="http://www.w3.org/1999/xlink" xlink:type="simple"><person-group><name name-style="western"><surname>Jamieson</surname><given-names>AJ</given-names></name><name name-style="western"><surname>Linley</surname><given-names>TD</given-names></name><name name-style="western"><surname>Eigler</surname><given-names>S</given-names></name><name name-style="western"><surname>Macdonald</surname><given-names>T</given-names></name></person-group> (<year>2021</year>) A global assessment of fishes at lower abyssal and upper hadal depths (5000 to 8000 m). Deep-sea Research. Part I, Oceanographic Research Papers 178: 103642. <ext-link xlink:href="10.1016/j.dsr.2021.103642" ext-link-type="doi" xlink:type="simple">https://doi.org/10.1016/j.dsr.2021.103642</ext-link></mixed-citation></ref></ref-list></tp:taxon-treatment>
